# Supplementary material for: Role of Ovarian Proteins Secreted by Toxoneuron nigriceps (Viereck) (Hymenoptera, Braconidae) in the Early Suppression of Host Immune Response
Source: Insects. 2021 Jan 5;12(1):33. doi: 10.3390/insects12010033 (PMC7824821; doi:10.3390/insects12010033)
Supplement: Supplementary file 1 [file insects-12-00033-s001.zip]

Archive with 9 entries (8 files):
- supplementary-xml/
- supplementary-xml/Figure S1.pdf
- supplementary-xml/Figure S2.pdf
- supplementary-xml/Protocol S1.pdf
- supplementary-xml/Table S1.pdf
- supplementary-xml/Table S2.pdf
- supplementary-xml/Table S3.pdf
- supplementary-xml/Table S4.pdf
- supplementary-xml/Table S5.pdf
